# Supplementary material for: Morphological and phylogenetic evidence for two new species of Russula subg. Heterophyllidia from Guangdong Province of China
Source: MycoKeys. 2021 Aug 11;82:139–57. doi: 10.3897/mycokeys.82.64913 (PMC8373856; doi:10.3897/mycokeys.82.64913)
Supplement: XML Treatment for Russula luofuensis [file mycokeys.82.64913-treatment1.xml]

<!DOCTYPE tp:taxon-treatment
  PUBLIC "-//TaxonX//DTD Taxonomic Treatment Publishing DTD v0 20100105//EN" "tax-treatment-NSO.dtd">
<tp:taxon-treatment xmlns:tp="http://www.plazi.org/taxpub"><tp:treatment-meta><kwd-group><label>Taxon classification</label><kwd><named-content xmlns:xlink="http://www.w3.org/1999/xlink" content-type="kingdom">Fungi</named-content></kwd><kwd><named-content xmlns:xlink="http://www.w3.org/1999/xlink" content-type="order">Russulales</named-content></kwd><kwd><named-content xmlns:xlink="http://www.w3.org/1999/xlink" content-type="family">Russulaceae</named-content></kwd></kwd-group><mixed-citation publication-type="journal"><person-group><name><surname>Chen</surname><given-names>Bin</given-names></name><name><surname>Song</surname><given-names>Jie</given-names></name><name><surname>Chen</surname><given-names>Yanliu</given-names></name><name><surname>Zhang</surname><given-names>Jinhua</given-names></name><name><surname>Liang</surname><given-names>Junfeng</given-names></name></person-group><article-title>Morphological and phylogenetic evidence for two new species of <italic><tp:taxon-name><tp:taxon-name-part taxon-name-part-type="genus" reg="Russula">Russula</tp:taxon-name-part></tp:taxon-name></italic> subg. <italic><tp:taxon-name><tp:taxon-name-part taxon-name-part-type="genus" reg="Russula"/><tp:taxon-name-part taxon-name-part-type="subgenus" reg="Heterophyllidia">Heterophyllidia</tp:taxon-name-part></tp:taxon-name></italic> from Guangdong Province of China</article-title><source>MycoKeys</source><day>11</day><month>8</month><year>2021</year><volume>82</volume><fpage>139</fpage><lpage>157</lpage><pub-id pub-id-type="doi">10.3897/mycokeys.82.64913</pub-id></mixed-citation></tp:treatment-meta><tp:nomenclature><tp:taxon-name>
            <object-id xmlns:xlink="http://www.w3.org/1999/xlink" content-type="arpha" xlink:type="simple">27D67B5D-5FAB-541A-ACD9-140BCA3DFB80</object-id>
            <tp:taxon-name-part taxon-name-part-type="genus" reg="Russula">Russula</tp:taxon-name-part>
            <tp:taxon-name-part taxon-name-part-type="species" reg="luofuensis">luofuensis</tp:taxon-name-part>
            <object-id xmlns:xlink="http://www.w3.org/1999/xlink" content-type="mycobank" xlink:type="simple">MB838836</object-id>
          </tp:taxon-name><tp:taxon-authority>B. Chen &amp; J. F. Liang</tp:taxon-authority><tp:taxon-status xmlns:xlink="http://www.w3.org/1999/xlink" xlink:type="simple">sp. nov.</tp:taxon-status><xref ref-type="fig" rid="F2">Figs 2A–D</xref><xref ref-type="fig" rid="F3">, 3</xref><xref ref-type="fig" rid="F4">and 4</xref></tp:nomenclature><tp:treatment-sec sec-type="diagnosis" id="SECID0EIFAI"><title>Diagnosis.</title><p>Basidiomata medium-sized to large; grayish yellow to brownish orange pileus center, purplish gray to grayish magenta towards the margin, surface cracking and broken into small golden-brown patches, peeling to 1/2 of the radius; subglobose to broadly ellipsoid basidiospores with warts fused in short or long chains; hymenial gloeocystidia mainly clavate; suprapellis composed of hyphal extremities with inflated, ellipsoid or globose cells and attenuated terminal cell; pileocystidia always one-celled, apically typically obtuse.</p></tp:treatment-sec><tp:treatment-sec sec-type="Holotype" id="SECID0ENFAI"><title>Holotype.</title><p>China. Guangdong Province, Huizhou City, Boluo County, Luofu Mountain Provincial Nature Reserve, <named-content xmlns:xlink="http://www.w3.org/1999/xlink" content-type="dwc:verbatimCoordinates" xlink:type="simple"><named-content content-type="geo-json" specific-use="{&#34;type&#34;:&#34;Point&#34;,&#34;coordinates&#34;:[114.062617,23.263092]}" id="NCID0EWFAI" xlink:type="simple">23°15'47.13"N, 114°3'45.42"E</named-content></named-content>, 90 m asl., in mixed <tp:taxon-name><tp:taxon-name-part taxon-name-part-type="family">Fagaceae</tp:taxon-name-part></tp:taxon-name> forests of <italic><tp:taxon-name><tp:taxon-name-part taxon-name-part-type="genus" reg="Cyclobalanopsis">Cyclobalanopsis</tp:taxon-name-part></tp:taxon-name></italic> and <italic><tp:taxon-name><tp:taxon-name-part taxon-name-part-type="genus" reg="Castanopsis">Castanopsis</tp:taxon-name-part></tp:taxon-name></italic>, 22 August 2020, leg. CB446 (RITF4708).</p></tp:treatment-sec><tp:treatment-sec sec-type="etymology" id="SECID0EOGAI"><title>Etymology.</title><p>The species name refers to the type locality, Luofu Mountain Provincial Nature Reserve.</p></tp:treatment-sec><tp:treatment-sec sec-type="description" id="SECID0ETGAI"><title>Description.</title><p><bold>Basidiomata</bold> medium-sized to large; pileus 35–80 mm in diameter; initially hemispheric when young, applanate to convex, convex with a depressed center after mature; margin incurved, not cracked, striation short and inconspicuous; surface dry, glabrous, peeling to 1/2 of the radius, cracking and broken into small golden-brown patches, patches crowded towards the center, with smaller patches towards the margin; grayish yellow (4B5) to brownish orange (5C5) in the center, purplish gray (13B2) to grayish magenta (13B3) towards the margin. <bold>Lamellae</bold> adnate to subfree, 2–4 mm deep, 8–10 at 1 cm near the pileus margin, white (1A1) to cream; lamellulae absent; furcations occasional near the stipe; edge entire and concolor. <bold>Stipe</bold> 30–50 × 10–25 mm, cylindrical, slightly inflated towards the base, white (1A1), with yellowish (2A2) tinge at the base, and medulla initially stuffed becoming hollow. <bold>Context</bold> 2–3 mm thick in half of the pileus radius, white (1A1), unchanging when bruised, taste mild, odor inconspicuous. <bold>Spore print</bold> pale yellowish (2A2).</p><fig id="F2" position="float" orientation="portrait"><object-id xmlns:xlink="http://www.w3.org/1999/xlink" content-type="doi" xlink:type="simple">10.3897/mycokeys.82.64913.figure2</object-id><object-id xmlns:xlink="http://www.w3.org/1999/xlink" content-type="arpha" xlink:type="simple">C78926B3-0A90-503D-833D-4F7B5DE85BB2</object-id><label>Figure 2.</label><caption><p>Fruiting bodies (<bold>A, B</bold>) and basidiospores (<bold>C, D</bold>) of <italic><tp:taxon-name><tp:taxon-name-part taxon-name-part-type="genus" reg="Russula">Russula</tp:taxon-name-part><tp:taxon-name-part taxon-name-part-type="species" reg="luofuensis">luofuensis</tp:taxon-name-part></tp:taxon-name></italic> (RITF4708). Fruiting bodies (<bold>E, F</bold>) and basidiospores (<bold>G, H</bold>) of <italic><tp:taxon-name><tp:taxon-name-part taxon-name-part-type="genus" reg="Russula">R.</tp:taxon-name-part><tp:taxon-name-part taxon-name-part-type="species" reg="subbubalina">subbubalina</tp:taxon-name-part></tp:taxon-name></italic> (<abbrev xmlns:xlink="http://www.w3.org/1999/xlink" content-type="institution" xlink:title="Research Institute of Tropical Forestry, Chinese Academy of Forestry" id="ABBRID0EJIAI" xlink:type="simple">RITF</abbrev> 3715). Scale bars: 20 mm (<bold>A, B, E, F)</bold>.</p></caption><graphic xmlns:xlink="http://www.w3.org/1999/xlink" xlink:href="mycokeys-82-139-g002.jpg" position="float" orientation="portrait" xlink:type="simple" id="oo_576619.jpg"><uri content-type="original_file" xlink:type="simple">https://binary.pensoft.net/fig/576619</uri></graphic></fig><p><bold>Basidiospores</bold> (5.0–)5.8–6.6–7.5(–8.6) × (4.5–)5.4–6.2–7.0(–8.0) μm, Q = (1.0–)1.02–1.08–1.14(–1.26), subglobose to broadly ellipsoid; ornamentation of medium-sized, moderately distant to dense [6–8(–9) in a 3 μm diameter circle] amyloid warts or spines, 0.3–0.6 μm high, locally reticulate, frequently fused in short or long chains [2–3(–4) in the circle], occasionally to frequently connected by line connections [1–2(–3) in the circle]; suprahilar spot medium-sized, amyloid. <bold>Basidia</bold> (35.0–)36.7–39.8–42.8(–45.5) × (9.0–)9.5–10.0–10.5(–11.2) μm, mostly 4-spored, some 2- and 3-spored, clavate; basidiola clavate or subcylindrical, ca. 6.5–11.5 μm wide. <bold>Hymenial gloeocystidia on lamellae sides</bold> dispersed to moderately numerous, ca. 600–900/mm<sup>2</sup>, (59.0)63.2–71.3–79.3(83.6) × (7.0)7.7–8.8–9.9(10.5) μm, clavate or narrowly clavate, apically mainly obtuse, occasionally acute, often with 3–10 μm long appendage, thin-walled; contents heteromorphous or granulose, mainly in the middle and upper part, turning reddish black in <abbrev xmlns:xlink="http://www.w3.org/1999/xlink" xlink:title="sulfovanillin" id="ABBRID0E6IAI" xlink:type="simple">SV</abbrev>. <bold>Hymenial gloeocystidia on lamellae edges</bold> often smaller, (49.5–)56.2–64.3–72.4(–80.2) × (6.2–)7.3–8.3–9.4(–10.0) μm, clavate, or subcylindrical, sometimes fusiform, apically mainly obtuse, occasionally mucronate, sometimes with 3–6 μm long appendage thin-walled; contents heteromorphous, turning reddish black in <abbrev xmlns:xlink="http://www.w3.org/1999/xlink" xlink:title="sulfovanillin" id="ABBRID0EFJAI" xlink:type="simple">SV</abbrev>. <bold>Marginal cells</bold> (15.2–)19.8–23.5–27.2(–30.6) × (3.5–)4.0–4.8–5.6(–7.0) μm, subcylindrical or clavate, often flexuous. <bold>Pileipellis</bold> orthochromatic in cresyl blue, not sharply delimited from the underlying context, 260–300 μm deep, two-layered; suprapellis 120–150 μm deep, hyphal endings composed of inflated, ellipsoid or globose cells with attenuated terminal cells; subpellis 120–160 μm deep, composed of repent, intricate, 2–6 μm wide hyphae. Hyphal terminations near the pileus margin typically unbranched, occasionally flexuous, thin-walled; terminal cells (9.2–)18.6–28.2–37.8(–50.8) × (3.2–)3.9–5.0–6.1(–8.2) μm, mainly narrowly lageniform, occasionally clavate or cylindrical, apically attenuated or constricted, occasionally obtuse; subterminal cells frequently shorter and wider, ca. 4–9 μm wide, typically unbranched. Hyphal terminations near the pileus center similar to those near the pileus margin; terminal cells (10.2–)18.4–27.4–36.4(–44.8) × (3.2–)3.6–4.7–5.8(–6.8) μm, mainly lageniform, occasionally fusiform or subcylindrical, apically attenuated or constricted; subterminal cells often shorter and wider, rarely branched, ca. 4–7 μm wide. <bold>Pileocystidia</bold> near the pileus margin always one-celled, (23.3–)27.9–35.0–42.2(–47.5) ×3.5–4.8–6.0(–8.3) μm, mainly clavate, occasionally subcylindrical or fusiform, apically typically obtuse, occasionally acute, often with round or ellipsoid, 3–6 μm long appendage, thin-walled; contents heteromorphous or granulose, turning reddish black in <abbrev xmlns:xlink="http://www.w3.org/1999/xlink" xlink:title="sulfovanillin" id="ABBRID0EPJAI" xlink:type="simple">SV</abbrev>. Pileocystidia near the pileus center similar in size, always one-celled, (24.6–)27.2–34.8–42.5(–48.2) × 3.0–4.2–5.4(–6.8) μm, thin-walled, mainly clavate, occasionally fusiform, apically often obtuse or occasionally acute, occasionally with 2–4 μm long appendage, contents heteromorphous or granulose, turning reddish black in <abbrev xmlns:xlink="http://www.w3.org/1999/xlink" xlink:title="sulfovanillin" id="ABBRID0ETJAI" xlink:type="simple">SV</abbrev>. <bold>Cystidioid hyphae</bold> In subpellis and context with heteromorphous contents, oleiferous hyphae in subpellis with refringent contents.</p><fig id="F3" position="float" orientation="portrait"><object-id xmlns:xlink="http://www.w3.org/1999/xlink" content-type="doi" xlink:type="simple">10.3897/mycokeys.82.64913.figure3</object-id><object-id xmlns:xlink="http://www.w3.org/1999/xlink" content-type="arpha" xlink:type="simple">260AC8E3-3ABC-5F80-BA65-777066F90DF9</object-id><label>Figure 3.</label><caption><p><italic><tp:taxon-name><tp:taxon-name-part taxon-name-part-type="genus" reg="Russula">Russula</tp:taxon-name-part><tp:taxon-name-part taxon-name-part-type="species" reg="luofuensis">luofuensis</tp:taxon-name-part></tp:taxon-name></italic> (<abbrev xmlns:xlink="http://www.w3.org/1999/xlink" content-type="institution" xlink:title="Research Institute of Tropical Forestry, Chinese Academy of Forestry" id="ABBRID0EMKAI" xlink:type="simple">RITF</abbrev> 4708) <bold>A</bold> basidia <bold>B</bold> basidiola <bold>C</bold> marginal cells <bold>D</bold> hymenial gloeocystidia on lamellae sides <bold>E</bold> hymenial gloeocystidia on lamellae edges. Scale bar: 10 μm.</p></caption><graphic xmlns:xlink="http://www.w3.org/1999/xlink" xlink:href="mycokeys-82-139-g003.jpg" position="float" orientation="portrait" xlink:type="simple" id="oo_576620.jpg"><uri content-type="original_file" xlink:type="simple">https://binary.pensoft.net/fig/576620</uri></graphic></fig></tp:treatment-sec><tp:treatment-sec sec-type="material" id="SECID0EALAI"><title>Additional specimens examined.</title><p>China. Guangdong Province, Huizhou City, Boluo County, Luofu Mountain Provincial Nature Reserve, <named-content xmlns:xlink="http://www.w3.org/1999/xlink" content-type="dwc:verbatimCoordinates" xlink:type="simple"><named-content content-type="geo-json" specific-use="{&#34;type&#34;:&#34;Point&#34;,&#34;coordinates&#34;:[114.054658,23.262253]}" id="NCID0EJLAI" xlink:type="simple">23°15'44.11"N, 114°3'16.77"E</named-content></named-content>, 120 m asl., in mixed <tp:taxon-name><tp:taxon-name-part taxon-name-part-type="family">Fagaceae</tp:taxon-name-part></tp:taxon-name> forests of <italic><tp:taxon-name><tp:taxon-name-part taxon-name-part-type="genus" reg="Cyclobalanopsis">Cyclobalanopsis</tp:taxon-name-part></tp:taxon-name></italic> and <italic><tp:taxon-name><tp:taxon-name-part taxon-name-part-type="genus" reg="Castanopsis">Castanopsis</tp:taxon-name-part></tp:taxon-name></italic>, 22 August 2020, leg. CB444 (RITF4706); ibid., 22 August 2020, leg. CB445 (RITF4707); ibid., 22 August 2020, leg. CB450 (RITF4712); ibid., 22 August 2020, leg. CB452 (RITF4714).</p></tp:treatment-sec><tp:treatment-sec sec-type="notes" id="SECID0EBMAI"><title>Notes.</title><p>The combination of morphological features and phylogenetic analysis place <italic><tp:taxon-name><tp:taxon-name-part taxon-name-part-type="genus" reg="Russula">R.</tp:taxon-name-part><tp:taxon-name-part taxon-name-part-type="species" reg="luofuensis">luofuensis</tp:taxon-name-part></tp:taxon-name></italic> in subsect. <tp:taxon-name><tp:taxon-name-part taxon-name-part-type="genus" reg="Russula"/><tp:taxon-name-part taxon-name-part-type="subsection" reg="Virescentinae">Virescentinae</tp:taxon-name-part></tp:taxon-name>. Phylogenetically, our new species <italic><tp:taxon-name><tp:taxon-name-part taxon-name-part-type="genus" reg="Russula">R.</tp:taxon-name-part><tp:taxon-name-part taxon-name-part-type="species" reg="luofuensis">luofuensis</tp:taxon-name-part></tp:taxon-name></italic> is clustered with <italic><tp:taxon-name><tp:taxon-name-part taxon-name-part-type="genus" reg="Russula">R.</tp:taxon-name-part><tp:taxon-name-part taxon-name-part-type="species" reg="albidogrisea">albidogrisea</tp:taxon-name-part></tp:taxon-name></italic> with 89% bootstrap support and 1.00 posterior probabilities, which is also from Guangdong Province of China. However, <italic><tp:taxon-name><tp:taxon-name-part taxon-name-part-type="genus" reg="Russula">R.</tp:taxon-name-part><tp:taxon-name-part taxon-name-part-type="species" reg="albidogrisea">albidogrisea</tp:taxon-name-part></tp:taxon-name></italic> differs from <italic><tp:taxon-name><tp:taxon-name-part taxon-name-part-type="genus" reg="Russula">R.</tp:taxon-name-part><tp:taxon-name-part taxon-name-part-type="species" reg="luofuensis">luofuensis</tp:taxon-name-part></tp:taxon-name></italic> in having a white to grayish pileus with acute, even to slightly undulate margin, often smaller basidiospores [(5.1–)5.3–5.6–6.0(–6.4) × (4.6–)4.8–5.1–5.3(–5.6) μm], longer hymenial gloeocystidia on lamellae sides (35–50 × 5–11 μm) and hymenial gloeocystidia on lamellae edges (37–46 × 9–12 μm, <xref ref-type="bibr" rid="B13">Das et al. 2017</xref>).</p><p>Given cracking surface, <italic><tp:taxon-name><tp:taxon-name-part taxon-name-part-type="genus" reg="Russula">R.</tp:taxon-name-part><tp:taxon-name-part taxon-name-part-type="species" reg="viridirubrolimbata">viridirubrolimbata</tp:taxon-name-part></tp:taxon-name></italic>, <italic><tp:taxon-name><tp:taxon-name-part taxon-name-part-type="genus" reg="Russula">R.</tp:taxon-name-part><tp:taxon-name-part taxon-name-part-type="species" reg="parvovirescens">parvovirescens</tp:taxon-name-part></tp:taxon-name></italic>, <italic><tp:taxon-name><tp:taxon-name-part taxon-name-part-type="genus" reg="Russula">R.</tp:taxon-name-part><tp:taxon-name-part taxon-name-part-type="species" reg="virescens">virescens</tp:taxon-name-part></tp:taxon-name></italic> and <italic><tp:taxon-name><tp:taxon-name-part taxon-name-part-type="genus" reg="Russula">R.</tp:taxon-name-part><tp:taxon-name-part taxon-name-part-type="species" reg="crustosa">crustosa</tp:taxon-name-part></tp:taxon-name></italic> Peck of subsect. <tp:taxon-name><tp:taxon-name-part taxon-name-part-type="genus" reg="Russula"/><tp:taxon-name-part taxon-name-part-type="subsection" reg="Virescentinae">Virescentinae</tp:taxon-name-part></tp:taxon-name> resemble <italic><tp:taxon-name><tp:taxon-name-part taxon-name-part-type="genus" reg="Russula">R.</tp:taxon-name-part><tp:taxon-name-part taxon-name-part-type="species" reg="luofuensis">luofuensis</tp:taxon-name-part></tp:taxon-name></italic>. However, <italic><tp:taxon-name><tp:taxon-name-part taxon-name-part-type="genus" reg="Russula">R.</tp:taxon-name-part><tp:taxon-name-part taxon-name-part-type="species" reg="viridirubrolimbata">viridirubrolimbata</tp:taxon-name-part></tp:taxon-name></italic>, originally described from China, can be distinguished by a light yellowish olive to yellowish olive pileus center with a pinkish red to light jasper red margin and absence of hymenial gloeocystidia on lamellae edges (<xref ref-type="bibr" rid="B37">Ying 1983</xref>; <xref ref-type="bibr" rid="B15">Deng et al. 2020</xref>). The American species <italic><tp:taxon-name><tp:taxon-name-part taxon-name-part-type="genus" reg="Russula">R.</tp:taxon-name-part><tp:taxon-name-part taxon-name-part-type="species" reg="parvovirescens">parvovirescens</tp:taxon-name-part></tp:taxon-name></italic> possesses a greenish brown to metallic bluish green pileus with green patches (<xref ref-type="bibr" rid="B7">Buyck et al. 2006</xref>). <italic><tp:taxon-name><tp:taxon-name-part taxon-name-part-type="genus" reg="Russula">Russula</tp:taxon-name-part><tp:taxon-name-part taxon-name-part-type="species" reg="virescens">virescens</tp:taxon-name-part></tp:taxon-name></italic> (originally reported from Europe) is distinct in its green to yellowish green pileus (<xref ref-type="bibr" rid="B26">Sarnari 1998</xref>). <italic><tp:taxon-name><tp:taxon-name-part taxon-name-part-type="genus" reg="Russula">Russula</tp:taxon-name-part><tp:taxon-name-part taxon-name-part-type="species" reg="albidogrisea">albidogrisea</tp:taxon-name-part></tp:taxon-name></italic>, originally reported from North America, has a brownish-yellow, greenish or subolivaceous pileus with small spot-like areolae or pseudo-verrucae, shorter basidia [(29–)30–32–33.5(–35) × (7.5–)8–9.5–10.5(–11) μm] and absence of hymenial gloeocystidia on the lamellar edges (<xref ref-type="bibr" rid="B1">Adamčík et al. 2018</xref>).</p><fig id="F4" position="float" orientation="portrait"><object-id xmlns:xlink="http://www.w3.org/1999/xlink" content-type="doi" xlink:type="simple">10.3897/mycokeys.82.64913.figure4</object-id><object-id xmlns:xlink="http://www.w3.org/1999/xlink" content-type="arpha" xlink:type="simple">E22E0F39-4250-50E4-8D52-BF62F3710CA6</object-id><label>Figure 4.</label><caption><p><italic><tp:taxon-name><tp:taxon-name-part taxon-name-part-type="genus" reg="Russula">Russula</tp:taxon-name-part><tp:taxon-name-part taxon-name-part-type="species" reg="luofuensis">luofuensis</tp:taxon-name-part></tp:taxon-name></italic> (<abbrev xmlns:xlink="http://www.w3.org/1999/xlink" content-type="institution" xlink:title="Research Institute of Tropical Forestry, Chinese Academy of Forestry" id="ABBRID0EATAI" xlink:type="simple">RITF</abbrev> 4708) <bold>A</bold> pileocystidia near the pileus margin <bold>B</bold> pileocystidia near the pileus center <bold>C</bold> hyphal terminations near the pileus margin <bold>D</bold> hyphal terminations near the pileus center. Scale bar: 10 μm.</p></caption><graphic xmlns:xlink="http://www.w3.org/1999/xlink" xlink:href="mycokeys-82-139-g004.jpg" position="float" orientation="portrait" xlink:type="simple" id="oo_576621.jpg"><uri content-type="original_file" xlink:type="simple">https://binary.pensoft.net/fig/576621</uri></graphic></fig></tp:treatment-sec><ref-list><ref id="B13"><mixed-citation xmlns:xlink="http://www.w3.org/1999/xlink" xlink:type="simple"><person-group><name name-style="western"><surname>Das</surname><given-names>K</given-names></name><name name-style="western"><surname>Ghosh</surname><given-names>A</given-names></name><name name-style="western"><surname>Chakraborty</surname><given-names>D</given-names></name><name name-style="western"><surname>Li</surname><given-names>JW</given-names></name><name name-style="western"><surname>Qiu</surname><given-names>LH</given-names></name><name name-style="western"><surname>Baghela</surname><given-names>A</given-names></name><name name-style="western"><surname>Halama</surname><given-names>M</given-names></name><name name-style="western"><surname>Hembrom</surname><given-names>ME</given-names></name><name name-style="western"><surname>Mehmood</surname><given-names>T</given-names></name><name name-style="western"><surname>Parihar</surname><given-names>A</given-names></name><name name-style="western"><surname>Pencakowski</surname><given-names>B</given-names></name><name name-style="western"><surname>Bielecka</surname><given-names>M</given-names></name><name name-style="western"><surname>Reczyńska</surname><given-names>K</given-names></name><name name-style="western"><surname>Sasiela</surname><given-names>D</given-names></name><name name-style="western"><surname>Singh</surname><given-names>U</given-names></name><name name-style="western"><surname>Song</surname><given-names>Y</given-names></name><name name-style="western"><surname>Świerkosz</surname><given-names>K</given-names></name><name name-style="western"><surname>Szczęśniak</surname><given-names>K</given-names></name><name name-style="western"><surname>Uniyal</surname><given-names>P</given-names></name><name name-style="western"><surname>Zhang</surname><given-names>JB</given-names></name><name name-style="western"><surname>Buyck</surname><given-names>B</given-names></name></person-group> (<year>2017</year>) <article-title>Fungal Biodiversity Profiles 31–40.</article-title><source>Cryptogamie Mycologie</source><volume>38</volume>(<issue>3</issue>): <fpage>353</fpage>–<lpage>406</lpage>. <ext-link xlink:type="simple" ext-link-type="doi" xlink:href="10.7872/crym/v38.iss3.2017.353">https://doi.org/10.7872/crym/v38.iss3.2017.353</ext-link></mixed-citation></ref><ref id="B37"><mixed-citation xmlns:xlink="http://www.w3.org/1999/xlink" xlink:type="simple"><person-group><name name-style="western"><surname>Ying</surname><given-names>JZ</given-names></name></person-group> (<year>1983</year>) <article-title>A study on <italic><tp:taxon-name><tp:taxon-name-part taxon-name-part-type="genus">Russula</tp:taxon-name-part><tp:taxon-name-part taxon-name-part-type="species">viridi-rubrolimata</tp:taxon-name-part></tp:taxon-name></italic> sp. nov. and its related species of subsection <tp:taxon-name><tp:taxon-name-part taxon-name-part-type="genus"/><tp:taxon-name-part taxon-name-part-type="subsection">Virescentinas</tp:taxon-name-part></tp:taxon-name>.</article-title><source>Acta Mycologica Sinica</source><volume>2</volume>(<issue>1</issue>): <fpage>34</fpage>–<lpage>37</lpage>.</mixed-citation></ref><ref id="B15"><mixed-citation xmlns:xlink="http://www.w3.org/1999/xlink" xlink:type="simple"><person-group><name name-style="western"><surname>Deng</surname><given-names>CY</given-names></name><name name-style="western"><surname>Shi</surname><given-names>LY</given-names></name><name name-style="western"><surname>Wang</surname><given-names>J</given-names></name><name name-style="western"><surname>Xiang</surname><given-names>Z</given-names></name><name name-style="western"><surname>Li</surname><given-names>SM</given-names></name><name name-style="western"><surname>Li</surname><given-names>GJ</given-names></name><name name-style="western"><surname>Yang</surname><given-names>H</given-names></name></person-group> (<year>2020</year>) <article-title>Species diversity of <italic><tp:taxon-name><tp:taxon-name-part taxon-name-part-type="genus">Russula</tp:taxon-name-part><tp:taxon-name-part taxon-name-part-type="species">virescens</tp:taxon-name-part></tp:taxon-name></italic> complex “qingtoujun” in southern China.</article-title><source>Mycosystema</source><volume>39</volume>: <fpage>1</fpage>–<lpage>23</lpage>.</mixed-citation></ref><ref id="B7"><mixed-citation xmlns:xlink="http://www.w3.org/1999/xlink" xlink:type="simple"><person-group><name name-style="western"><surname>Buyck</surname><given-names>B</given-names></name><name name-style="western"><surname>Mitchell</surname><given-names>D</given-names></name><name name-style="western"><surname>Parrent</surname><given-names>J</given-names></name></person-group> (<year>2006</year>) <article-title><italic><tp:taxon-name><tp:taxon-name-part taxon-name-part-type="genus">Russula</tp:taxon-name-part><tp:taxon-name-part taxon-name-part-type="species">parvovirescens</tp:taxon-name-part></tp:taxon-name></italic> sp. nov., a common but ignored species in the eastern United States.</article-title><source>Mycologia</source><volume>98</volume>: <fpage>612</fpage>–<lpage>615</lpage>. <ext-link xlink:type="simple" ext-link-type="doi" xlink:href="10.1080/15572536.2006.11832664">https://doi.org/10.1080/15572536.2006.11832664</ext-link></mixed-citation></ref><ref id="B26"><mixed-citation xmlns:xlink="http://www.w3.org/1999/xlink" xlink:type="simple"><person-group><name name-style="western"><surname>Sarnari</surname><given-names>M</given-names></name></person-group> (<year>1998</year>) Monografia illustrate de genere <tp:taxon-name><tp:taxon-name-part taxon-name-part-type="genus">Russula</tp:taxon-name-part></tp:taxon-name> in Europa. Tomo Secondo. AMB, Centro Studi Micologici, Trento.</mixed-citation></ref><ref id="B1"><mixed-citation xmlns:xlink="http://www.w3.org/1999/xlink" xlink:type="simple"><person-group><name name-style="western"><surname>Adamčík</surname><given-names>S</given-names></name><name name-style="western"><surname>Jančovičová</surname><given-names>S</given-names></name><name name-style="western"><surname>Buyck</surname><given-names>B</given-names></name></person-group> (<year>2018</year>) <article-title>The <italic><tp:taxon-name><tp:taxon-name-part taxon-name-part-type="genus">Russulas</tp:taxon-name-part></tp:taxon-name></italic> described by Charles Horton Peck.</article-title><source>Cryptogamie Mycologie</source><volume>39</volume>(<issue>1</issue>): <fpage>3</fpage>–<lpage>108</lpage>. <ext-link xlink:type="simple" ext-link-type="doi" xlink:href="10.7872/crym/v39.iss1.2018.3">https://doi.org/10.7872/crym/v39.iss1.2018.3</ext-link></mixed-citation></ref></ref-list></tp:taxon-treatment>
