# Supplementary material for: Morphological and phylogenetic evidence for two new species of Russula subg. Heterophyllidia from Guangdong Province of China
Source: MycoKeys. 2021 Aug 11;82:139–57. doi: 10.3897/mycokeys.82.64913 (PMC8373856; doi:10.3897/mycokeys.82.64913)
Supplement: XML Treatment for Russula subbubalina [file mycokeys.82.64913-treatment2.xml]

<!DOCTYPE tp:taxon-treatment
  PUBLIC "-//TaxonX//DTD Taxonomic Treatment Publishing DTD v0 20100105//EN" "tax-treatment-NSO.dtd">
<tp:taxon-treatment xmlns:tp="http://www.plazi.org/taxpub"><tp:treatment-meta><kwd-group><label>Taxon classification</label><kwd><named-content xmlns:xlink="http://www.w3.org/1999/xlink" content-type="kingdom">Fungi</named-content></kwd><kwd><named-content xmlns:xlink="http://www.w3.org/1999/xlink" content-type="order">Russulales</named-content></kwd><kwd><named-content xmlns:xlink="http://www.w3.org/1999/xlink" content-type="family">Russulaceae</named-content></kwd></kwd-group><mixed-citation publication-type="journal"><person-group><name><surname>Chen</surname><given-names>Bin</given-names></name><name><surname>Song</surname><given-names>Jie</given-names></name><name><surname>Chen</surname><given-names>Yanliu</given-names></name><name><surname>Zhang</surname><given-names>Jinhua</given-names></name><name><surname>Liang</surname><given-names>Junfeng</given-names></name></person-group><article-title>Morphological and phylogenetic evidence for two new species of <italic><tp:taxon-name><tp:taxon-name-part taxon-name-part-type="genus" reg="Russula">Russula</tp:taxon-name-part></tp:taxon-name></italic> subg. <italic><tp:taxon-name><tp:taxon-name-part taxon-name-part-type="genus" reg="Russula"/><tp:taxon-name-part taxon-name-part-type="subgenus" reg="Heterophyllidia">Heterophyllidia</tp:taxon-name-part></tp:taxon-name></italic> from Guangdong Province of China</article-title><source>MycoKeys</source><day>11</day><month>8</month><year>2021</year><volume>82</volume><fpage>139</fpage><lpage>157</lpage><pub-id pub-id-type="doi">10.3897/mycokeys.82.64913</pub-id></mixed-citation></tp:treatment-meta><tp:nomenclature><tp:taxon-name>
            <object-id xmlns:xlink="http://www.w3.org/1999/xlink" content-type="arpha" xlink:type="simple">91CC489C-BA99-53AF-91C1-B4F7B6F73FF9</object-id>
            <tp:taxon-name-part taxon-name-part-type="genus" reg="Russula">Russula</tp:taxon-name-part>
            <tp:taxon-name-part taxon-name-part-type="species" reg="subbubalina">subbubalina</tp:taxon-name-part>
            <object-id xmlns:xlink="http://www.w3.org/1999/xlink" content-type="mycobank" xlink:type="simple">MB838837</object-id>
          </tp:taxon-name><tp:taxon-authority>B. Chen &amp; J. F. Liang</tp:taxon-authority><tp:taxon-status xmlns:xlink="http://www.w3.org/1999/xlink" xlink:type="simple">sp. nov.</tp:taxon-status><xref ref-type="fig" rid="F2">Figs 2E–H</xref><xref ref-type="fig" rid="F5">, 5</xref><xref ref-type="fig" rid="F6">and 6</xref></tp:nomenclature><tp:treatment-sec sec-type="diagnosis" id="SECID0EHVAI"><title>Diagnosis.</title><p>Basidiomata medium-sized to large; dark salmon pileus with rusty spots when young, blanched almond with a cracked margin after maturation, surface pruinose in some parts; adnate to slightly adnexed lamellae; subglobose to broadly ellipsoid basidiospores with warts fused in short or long chains and frequently connected by line connections; clavate or ellipsoid basidiola; hymenial gloeocystidia clavate or fusiform, apically mainly obtuse; suprapellis with hyphal ends composed of inflated or ellipsoid cells and attenuated terminal cell; pileocystidia mainly clavate, apically typically obtuse, sometimes with round or ellipsoid appendage.</p></tp:treatment-sec><tp:treatment-sec sec-type="Holotype" id="SECID0EMVAI"><title>Holotype.</title><p>China. Guangdong Province, Huizhou City, Boluo County, Luofu Mountain Provincial Nature Reserve, <named-content xmlns:xlink="http://www.w3.org/1999/xlink" content-type="dwc:verbatimCoordinates" xlink:type="simple"><named-content content-type="geo-json" specific-use="{&#34;type&#34;:&#34;Point&#34;,&#34;coordinates&#34;:[114.051500,23.262167]}" id="NCID0EVVAI" xlink:type="simple">23°15'43.80"N, 114°3'5.40"E</named-content></named-content>, 220 m asl., in mixed <tp:taxon-name><tp:taxon-name-part taxon-name-part-type="family">Fagaceae</tp:taxon-name-part></tp:taxon-name> forests of <italic><tp:taxon-name><tp:taxon-name-part taxon-name-part-type="genus" reg="Cyclobalanopsis">Cyclobalanopsis</tp:taxon-name-part></tp:taxon-name></italic> and <italic><tp:taxon-name><tp:taxon-name-part taxon-name-part-type="genus" reg="Castanopsis">Castanopsis</tp:taxon-name-part></tp:taxon-name></italic>, 22 August 2020, leg. CB448 (RITF4710).</p></tp:treatment-sec><tp:treatment-sec sec-type="etymology" id="SECID0ENWAI"><title>Etymology.</title><p>Referred to its morphological resemblance to <italic><tp:taxon-name><tp:taxon-name-part taxon-name-part-type="genus" reg="Russula">R.</tp:taxon-name-part><tp:taxon-name-part taxon-name-part-type="species" reg="bubalina">bubalina</tp:taxon-name-part></tp:taxon-name></italic>.</p></tp:treatment-sec><tp:treatment-sec sec-type="description" id="SECID0E5WAI"><title>Description.</title><p><bold>Basidiomata</bold> medium-sized to large; pileus 50–100 mm in diameter; initially hemispheric when young, applanate to convex, convex with a slightly depressed center after mature; margin incurved, cracked with age, striation short and inconspicuous; surface dry, glabrous, peeling to 1/4 of the radius, pruinose in some part; dark salmon with rusty spots when young, blanched almond after maturation, shallower at the margin. <bold>Lamellae</bold> adnate to slightly adnexed, 3–5 mm deep, 11–13 at 1 cm near the pileus margin, white (1A1) to cream; lamellulae sometimes present and irregular in length; furcations present especially near the stipe; edge entire and concolor. <bold>Stipe</bold> 30–55 × 5–15 mm, cylindrical, slightly inflated towards the base, white (1A1) to blanched almond, with rusty tinge towards the base, and medulla initially stuffed becoming hollow. <bold>Context</bold> 3–4 mm thick in half of the pileus radius, white (1A1), unchanging when bruised, taste mild, odor inconspicuous. <bold>Spore print</bold> white (1A1) to cream.</p><fig id="F5" position="float" orientation="portrait"><object-id xmlns:xlink="http://www.w3.org/1999/xlink" content-type="doi" xlink:type="simple">10.3897/mycokeys.82.64913.figure5</object-id><object-id xmlns:xlink="http://www.w3.org/1999/xlink" content-type="arpha" xlink:type="simple">49523ED8-56EF-573E-AC92-41E9119E671F</object-id><label>Figure 5.</label><caption><p><italic><tp:taxon-name><tp:taxon-name-part taxon-name-part-type="genus" reg="Russula">Russula</tp:taxon-name-part><tp:taxon-name-part taxon-name-part-type="species" reg="subbubalina">subbubalina</tp:taxon-name-part></tp:taxon-name></italic> (<abbrev xmlns:xlink="http://www.w3.org/1999/xlink" content-type="institution" xlink:title="Research Institute of Tropical Forestry, Chinese Academy of Forestry" id="ABBRID0EBYAI" xlink:type="simple">RITF</abbrev> 4710) <bold>A</bold> basidia <bold>B</bold> basidiola <bold>C</bold> marginal cells <bold>D</bold> hymenial gloeocystidia on lamellae sides <bold>E</bold> hymenial gloeocystidia on lamellae edges. Scale bar: 10 μm.</p></caption><graphic xmlns:xlink="http://www.w3.org/1999/xlink" xlink:href="mycokeys-82-139-g005.jpg" position="float" orientation="portrait" xlink:type="simple" id="oo_576622.jpg"><uri content-type="original_file" xlink:type="simple">https://binary.pensoft.net/fig/576622</uri></graphic></fig><p><bold>Basidiospores</bold> (5.2–)5.6–6.2–6.8(–7.2) × (4.5–)4.9–5.3–5.7(–6.2) μm, Q = (1.0–)1.08–1.17–1.25(–1.38), subglobose to broadly ellipsoid; ornamentation of relatively small, moderately distant to dense [6–8(–9) in a 3 μm diameter circle] amyloid warts or spines, 0.3–0.5 μm high, locally reticulate, fused in short or long chains [2–3(–4) in the circle], frequently connected by line connections [3–4(–5) in the circle]; suprahilar spot medium-sized, amyloid. <bold>Basidia</bold> (30.5–)31.7–34.8–37.8(–43.0) × (6.3–)7.5–8.1–8.8(–9.4) μm, mostly 4-spored, some 2- and 3-spored, clavate; basidiola clavate or ellipsoid, ca. 5.5–10 μm wide. <bold>Hymenial gloeocystidia on lamellae sides</bold> Moderately numerous, ca. 800–1000/mm<sup>2</sup>, (41.0)49.1–56.7–64.3(68.5) × (6.5)7.2–8.1–9.0(10.0) μm, clavate or fusiform, apically mainly obtuse, occasionally acute, sometimes with 4–10 μm long appendage, thin-walled; contents heteromorphous or granulose, turning reddish black in <abbrev xmlns:xlink="http://www.w3.org/1999/xlink" xlink:title="sulfovanillin" id="ABBRID0E6YAI" xlink:type="simple">SV</abbrev>. <bold>Hymenial gloeocystidia on lamellae edges</bold> Often longer, (40.5–)52.6–63.0–73.5(–83.6) × (4.6–)6.7–8.1–9.6(–10.8) μm, mainly clavate, occasionally fusiform, apically typically obtuse, sometimes with 3–8 μm long appendage, thin-walled; contents heteromorphous-crystalline, turning reddish black in <abbrev xmlns:xlink="http://www.w3.org/1999/xlink" xlink:title="sulfovanillin" id="ABBRID0EFZAI" xlink:type="simple">SV</abbrev>. <bold>Marginal cells</bold> (14.0–)19.0–23.4–27.7(–34.2) × (3.4–)3.7–4.5–5.3(–5.8) μm, clavate, lageniform or fusiform, often flexuous. <bold>Pileipellis</bold> Orthochromatic in cresyl blue, sharply delimited from the underlying context, 400–450 μm deep, two-layered; suprapellis180–200 μm deep, hyphal endings composed of inflated or ellipsoid cells with attenuated terminal cells; subpellis 240–260 μm deep, composed of horizontally oriented, relatively dense, intricate, 3–6 μm wide hyphae. Hyphal terminations near the pileus margin sometimes branched, occasionally flexuous, thin-walled; terminal cells (14.8)20.9–26.6–32.3(38.0) × 3.5–4.0–4.6(5.5) μm, mainly narrowly lageniform, occasionally cylindrical, apically attenuated or constricted; subterminal cells frequently shorter and wider ca. 3–8 μm wide, occasionally branched. Hyphal terminations near the pileus center similar to those near the pileus margin; terminal cells (14.3–)17.5–22.7–27.8(–33.7) × (3.4–)3.7–4.1–4.6(–5.0) μm, lageniform, clavate or cylindrical, apically attenuated or constricted, sometimes obtuse; subterminal cells often wider, rarely branched, ca. 4–8 μm wide. <bold>Pileocystidia</bold> near the pileus margin always one-celled, (27.9–)35.1–40.5–45.9(–48.9) × (3.8–)4.2–4.7–5.3(–5.7) μm, mainly clavate, occasionally fusiform, apically typically obtuse, sometimes with round or ellipsoid 2–6 μm long appendage, thin-walled; contents heteromorphous, turning reddish black in <abbrev xmlns:xlink="http://www.w3.org/1999/xlink" xlink:title="sulfovanillin" id="ABBRID0EPZAI" xlink:type="simple">SV</abbrev>. Pileocystidia near the pileus center similar in shape, always one-celled, (23.7–)25.6–31.8–38.0(–46.0) × (3.3–)4.2–4.8–5.4(–6.0) μm, thin-walled, mainly clavate, occasionally fusiform or subcylindrical, apically typically obtuse, sometimes with 4–6 μm long appendage, contents granulose, turning reddish in <abbrev xmlns:xlink="http://www.w3.org/1999/xlink" xlink:title="sulfovanillin" id="ABBRID0ETZAI" xlink:type="simple">SV</abbrev>. <bold>Cystidioid hyphae</bold> In subpellis and context with granulose contents, oleiferous hyphae frequent in subpellis with yellowish contents.</p><fig id="F6" position="float" orientation="portrait"><object-id xmlns:xlink="http://www.w3.org/1999/xlink" content-type="doi" xlink:type="simple">10.3897/mycokeys.82.64913.figure6</object-id><object-id xmlns:xlink="http://www.w3.org/1999/xlink" content-type="arpha" xlink:type="simple">D7E15E5D-B21C-50BF-A067-9AA6C988FC41</object-id><label>Figure 6.</label><caption><p><italic><tp:taxon-name><tp:taxon-name-part taxon-name-part-type="genus" reg="Russula">Russula</tp:taxon-name-part><tp:taxon-name-part taxon-name-part-type="species" reg="subbubalina">subbubalina</tp:taxon-name-part></tp:taxon-name></italic> (<abbrev xmlns:xlink="http://www.w3.org/1999/xlink" content-type="institution" xlink:title="Research Institute of Tropical Forestry, Chinese Academy of Forestry" id="ABBRID0EM1AI" xlink:type="simple">RITF</abbrev> 4710) <bold>A</bold> pileocystidia near the pileus margin <bold>B</bold> pileocystidia near the pileus center <bold>C</bold> hyphal terminations near the pileus margin <bold>D</bold> hyphal terminations near the pileus center. Scale bar: 10 μm.</p></caption><graphic xmlns:xlink="http://www.w3.org/1999/xlink" xlink:href="mycokeys-82-139-g006.jpg" position="float" orientation="portrait" xlink:type="simple" id="oo_576623.jpg"><uri content-type="original_file" xlink:type="simple">https://binary.pensoft.net/fig/576623</uri></graphic></fig></tp:treatment-sec><tp:treatment-sec sec-type="material" id="SECID0E51AI"><title>Additional specimens examined.</title><p>China. Guangdong Province, Huizhou City, Boluo County, Luofu Mountain Provincial Nature Reserve, <named-content xmlns:xlink="http://www.w3.org/1999/xlink" content-type="dwc:verbatimCoordinates" xlink:type="simple"><named-content content-type="geo-json" specific-use="{&#34;type&#34;:&#34;Point&#34;,&#34;coordinates&#34;:[114.051447,23.261583]}" id="NCID0EH2AI" xlink:type="simple">23°15'41.70"N, 114°3'5.21"E</named-content></named-content>, 240 m asl., in mixed <tp:taxon-name><tp:taxon-name-part taxon-name-part-type="family">Fagaceae</tp:taxon-name-part></tp:taxon-name> forests of <italic><tp:taxon-name><tp:taxon-name-part taxon-name-part-type="genus" reg="Cyclobalanopsis">Cyclobalanopsis</tp:taxon-name-part></tp:taxon-name></italic> and <italic><tp:taxon-name><tp:taxon-name-part taxon-name-part-type="genus" reg="Castanopsis">Castanopsis</tp:taxon-name-part></tp:taxon-name></italic>, 22 August 2020, leg. CB453 (RITF4710).</p></tp:treatment-sec><tp:treatment-sec sec-type="notes" id="SECID0E62AI"><title>Notes.</title><p>Both morphology and phylogeny place <italic><tp:taxon-name><tp:taxon-name-part taxon-name-part-type="genus" reg="Russula">R.</tp:taxon-name-part><tp:taxon-name-part taxon-name-part-type="species" reg="subbubalina">subbubalina</tp:taxon-name-part></tp:taxon-name></italic> clearly in subsect. <tp:taxon-name><tp:taxon-name-part taxon-name-part-type="genus" reg="Russula"/><tp:taxon-name-part taxon-name-part-type="subsection" reg="Heterophyllinae">Heterophyllinae</tp:taxon-name-part></tp:taxon-name>. In our phylogenetic tree, <italic><tp:taxon-name><tp:taxon-name-part taxon-name-part-type="genus" reg="Russula">R.</tp:taxon-name-part><tp:taxon-name-part taxon-name-part-type="species" reg="viridicinnamomea">viridicinnamomea</tp:taxon-name-part></tp:taxon-name></italic> is the sister taxon to <italic><tp:taxon-name><tp:taxon-name-part taxon-name-part-type="genus" reg="Russula">R.</tp:taxon-name-part><tp:taxon-name-part taxon-name-part-type="species" reg="subbubalina">subbubalina</tp:taxon-name-part></tp:taxon-name></italic> but differs from it by the typically smaller basidiomata (30–50 μm), an emerald green-tinged buff pileus with undulate and tearing margin and longer hymenial gloeocystidia on the lamellae edges (36.5–63 × 4–12 μm, <xref ref-type="bibr" rid="B38">Yuan et al. 2019</xref>).</p><p>Morphologically, <italic><tp:taxon-name><tp:taxon-name-part taxon-name-part-type="genus" reg="Russula">R.</tp:taxon-name-part><tp:taxon-name-part taxon-name-part-type="species" reg="subbubalina">subbubalina</tp:taxon-name-part></tp:taxon-name></italic> may be confused in the field with two recently reported new species: <italic><tp:taxon-name><tp:taxon-name-part taxon-name-part-type="genus" reg="Russula">R.</tp:taxon-name-part><tp:taxon-name-part taxon-name-part-type="species" reg="bubalina">bubalina</tp:taxon-name-part></tp:taxon-name></italic> and <italic><tp:taxon-name><tp:taxon-name-part taxon-name-part-type="genus" reg="Russula">R.</tp:taxon-name-part><tp:taxon-name-part taxon-name-part-type="species" reg="pseudobubalina">pseudobubalina</tp:taxon-name-part></tp:taxon-name></italic> also from Guangdong Province of China. However, <italic><tp:taxon-name><tp:taxon-name-part taxon-name-part-type="genus" reg="Russula">R.</tp:taxon-name-part><tp:taxon-name-part taxon-name-part-type="species" reg="bubalina">bubalina</tp:taxon-name-part></tp:taxon-name></italic> has the typically smaller basidiomata (35–54 μm), a striate pileus margin and basidiospores with warty ornamentations not forming reticulum (<xref ref-type="bibr" rid="B21">Li et al. 2019</xref>), whereas <italic><tp:taxon-name><tp:taxon-name-part taxon-name-part-type="genus" reg="Russula">R.</tp:taxon-name-part><tp:taxon-name-part taxon-name-part-type="species" reg="pseudobubalina">pseudobubalina</tp:taxon-name-part></tp:taxon-name></italic> possesses the typically smaller basidiomata (31–46 μm), never forked lamellae, basidiospores with isolated warts, and often shorter hymenial gloeocystidia on the lamellae edges (23.4–37.8–65.5 × 6.2–8.3–10.0 μm, <xref ref-type="bibr" rid="B21">Li et al. 2019</xref>).</p></tp:treatment-sec><tp:treatment-sec><!--Section generated to contain objects referenced in tp:taxon-treatment.--><fig id="F2" position="float" orientation="portrait"><object-id xmlns:xlink="http://www.w3.org/1999/xlink" content-type="doi" xlink:type="simple">10.3897/mycokeys.82.64913.figure2</object-id><object-id xmlns:xlink="http://www.w3.org/1999/xlink" content-type="arpha" xlink:type="simple">C78926B3-0A90-503D-833D-4F7B5DE85BB2</object-id><label>Figure 2.</label><caption><p>Fruiting bodies (<bold>A, B</bold>) and basidiospores (<bold>C, D</bold>) of <italic><tp:taxon-name><tp:taxon-name-part taxon-name-part-type="genus" reg="Russula">Russula</tp:taxon-name-part><tp:taxon-name-part taxon-name-part-type="species" reg="luofuensis">luofuensis</tp:taxon-name-part></tp:taxon-name></italic> (RITF4708). Fruiting bodies (<bold>E, F</bold>) and basidiospores (<bold>G, H</bold>) of <italic><tp:taxon-name><tp:taxon-name-part taxon-name-part-type="genus" reg="Russula">R.</tp:taxon-name-part><tp:taxon-name-part taxon-name-part-type="species" reg="subbubalina">subbubalina</tp:taxon-name-part></tp:taxon-name></italic> (<abbrev xmlns:xlink="http://www.w3.org/1999/xlink" content-type="institution" xlink:title="Research Institute of Tropical Forestry, Chinese Academy of Forestry" id="ABBRID0EJIAI" xlink:type="simple">RITF</abbrev> 3715). Scale bars: 20 mm (<bold>A, B, E, F)</bold>.</p></caption><graphic xmlns:xlink="http://www.w3.org/1999/xlink" xlink:href="mycokeys-82-139-g002.jpg" position="float" orientation="portrait" xlink:type="simple" id="oo_576619.jpg"><uri content-type="original_file" xlink:type="simple">https://binary.pensoft.net/fig/576619</uri></graphic></fig></tp:treatment-sec><ref-list><ref id="B38"><mixed-citation xmlns:xlink="http://www.w3.org/1999/xlink" xlink:type="simple"><person-group><name name-style="western"><surname>Yuan</surname><given-names>F</given-names></name><name name-style="western"><surname>Song</surname><given-names>Y</given-names></name><name name-style="western"><surname>Buyck</surname><given-names>B</given-names></name><name name-style="western"><surname>Li</surname><given-names>JW</given-names></name><name name-style="western"><surname>Qiu</surname><given-names>LH</given-names></name></person-group> (<year>2019</year>) <article-title><italic><tp:taxon-name><tp:taxon-name-part taxon-name-part-type="genus">Russula</tp:taxon-name-part><tp:taxon-name-part taxon-name-part-type="species">viridicinnamomea</tp:taxon-name-part></tp:taxon-name></italic> F. Yuan &amp; Y. Song, sp. nov. and <italic><tp:taxon-name><tp:taxon-name-part taxon-name-part-type="genus">R.</tp:taxon-name-part><tp:taxon-name-part taxon-name-part-type="species">pseudocatillus</tp:taxon-name-part></tp:taxon-name></italic> F. Yuan &amp; Y. Song, sp. nov., two new species from southern China.</article-title><source>Cryptogamie Mycologie</source><volume>40</volume>(<issue>1</issue>): <fpage>45</fpage>–<lpage>56</lpage>. <ext-link xlink:type="simple" ext-link-type="doi" xlink:href="10.5252/cryptogamie-mycologie2019v40a4">https://doi.org/10.5252/cryptogamie-mycologie2019v40a4</ext-link></mixed-citation></ref><ref id="B21"><mixed-citation xmlns:xlink="http://www.w3.org/1999/xlink" xlink:type="simple"><person-group><name name-style="western"><surname>Li</surname><given-names>JW</given-names></name><name name-style="western"><surname>Zheng</surname><given-names>JF</given-names></name><name name-style="western"><surname>Song</surname><given-names>Y</given-names></name><name name-style="western"><surname>Yuan</surname><given-names>F</given-names></name><name name-style="western"><surname>Qiu</surname><given-names>LH</given-names></name></person-group> (<year>2019</year>) <article-title>Three novel species of <italic><tp:taxon-name><tp:taxon-name-part taxon-name-part-type="genus">Russula</tp:taxon-name-part></tp:taxon-name></italic> from southern China based on morphological and molecular evidence.</article-title><source>Phytotaxa</source><volume>392</volume>(<issue>4</issue>): <fpage>264</fpage>–<lpage>276</lpage>. <ext-link xlink:type="simple" ext-link-type="doi" xlink:href="10.11646/phytotaxa.392.4.2">https://doi.org/10.11646/phytotaxa.392.4.2</ext-link></mixed-citation></ref></ref-list></tp:taxon-treatment>
